# Supplementary material for: Central regulation of feeding and body weight by ciliary GPR75
Source: J Clin Invest. 2024 Aug 13;134(19):e182121. doi: 10.1172/JCI182121 (PMC11444156; doi:10.1172/JCI182121)
Supplement: Supporting data values [file jci-134-182121-s141.xlsx]

## Sheet: Fig. 1A
Relative body weight	Genotype	Sex
1.01007	H	M
0.10927	H	F
-0.91955	H	M
0.779652	H	F
-0.220348	H	F
4.11793	H	M
3.71793	H	M
0.832856	H	M
0.132857	H	M
0.098562	H	M
-0.601437	H	M
-1.86864	H	F
-0.768642	H	F
0.231358	H	F
-1.92409	H	M
-2.12489	H	F
-2.42489	H	F
-2.22489	H	F
-0.324886	H	F
2.87591	H	M
0.275114	H	F
-1.21753	H	M
2.98247	H	M
0.581675	H	F
5.18247	H	M
-2.34733	H	M
-1.64813	H	F
-0.203729	H	M
-0.603729	H	M
-1.30452	H	F
-0.524863	H	F
0.475137	H	F
2.31007	R	M
0.717132	R	F
1.63286	R	M
-1.56794	R	F
2.03286	R	M
0.632061	R	F
0.632061	R	F
-0.767939	R	F
2.49856	R	M
-1.00223	R	F
1.89777	R	F
4.33215	R	M
0.232155	R	M
3.53215	R	M
0.0321542	R	M
1.07591	R	M
3.07591	R	M
-1.12489	R	F
0.0751132	R	F
-0.504525	R	F
0.247598	R	M
4.7476	R	M
3.2476	R	M
1.2468	R	F
2.77593	R	M
3.17593	R	M
0.475137	R	F
-0.624863	R	F
3.37514	R	F
-0.124863	R	F
-1.18287	V	F
-0.682868	V	F
-1.30223	V	F
-0.32409	V	M
0.681675	V	F
-0.117529	V	M
-0.424067	V	M

## Sheet: Fig. 1B
Relative fat weight	Genotype	Sex
-1.4776	H	M
-0.51184	H	F
-1.38984	H	M
-0.321763	H	F
-1.38476	H	F
-1.25144	H	M
0.369563	H	M
-1.12121	H	M
-0.543712	H	M
-1.12963	H	M
-1.15933	H	M
-1.12815	H	F
-0.898552	H	F
-0.240452	H	F
-1.34946	H	M
-0.688004	H	F
-1.1145	H	F
-1.4997	H	F
-0.0374039	H	F
0.0621404	H	M
-0.111804	H	F
-1.41477	H	M
-0.523573	H	M
-0.864132	H	F
1.79973	H	M
-1.98645	H	M
-1.05618	H	F
0.465101	H	M
-1.2408	H	M
-0.177064	H	F
-0.983442	H	F
0.0270581	H	F
-0.197599	R	M
0.317359	R	F
-0.246012	R	M
-1.08593	R	F
-0.149812	R	M
-1.08633	R	F
1.29827	R	F
0.491165	R	F
-0.972731	R	M
-0.104984	R	F
0.247516	R	F
0.195573	R	M
-1.33593	R	M
0.665674	R	M
0.599774	R	M
0.37574	R	M
0.44494	R	M
0.680096	R	F
-0.0665038	R	F
-1.28836	R	F
-1.22361	R	M
-0.609414	R	M
-0.162414	R	M
1.55059	R	F
-1.07463	R	M
-0.0449315	R	M
-0.0594421	R	F
0.186258	R	F
0.945958	R	F
0.190558	R	F
-2.05944	V	F
-0.864841	V	F
-1.38958	V	F
-1.65216	V	M
-0.507732	V	F
-0.651473	V	M
-1.68793	V	M

## Sheet: Fig. 1C
Relative lean weight	Genotype	Sex
-0.24091	H	M
0.138882	H	F
-0.777013	H	M
0.684689	H	F
-0.0917116	H	F
3.68289	H	M
2.38389	H	M
0.884248	H	M
-0.571752	H	M
-0.162638	H	M
-0.655238	H	M
-0.312173	H	F
0.236427	H	F
-0.119173	H	F
-1.21333	H	M
-0.745816	H	F
-0.748616	H	F
-0.679917	H	F
-0.468816	H	F
1.40397	H	M
0.444584	H	F
-1.02595	H	M
2.18425	H	M
0.841762	H	F
1.98435	H	M
-1.75383	H	M
-0.559106	H	F
-1.01334	H	M
-0.664238	H	M
0.221186	H	F
-0.269606	H	F
0.632894	H	F
-0.112816	N	F
-0.0994096	R	M
-0.697106	R	F
0.0618483	R	M
0.057654	R	F
0.333548	R	M
0.718354	R	F
-0.317446	R	F
-0.406146	R	F
1.75306	R	M
-0.95033	R	F
1.19877	R	F
3.06772	R	M
0.896117	R	M
1.71542	R	M
-1.46168	R	M
-1.00853	R	M
0.916169	R	M
-0.545817	R	F
-0.889217	R	F
0.391186	R	F
0.386462	R	M
4.21056	R	M
1.74346	R	M
0.0971886	R	F
2.04597	R	M
2.48897	R	M
0.317393	R	F
0.330594	R	F
2.23989	R	F
-0.228306	R	F
-0.483006	V	F
-0.602506	V	F
-0.91003	V	F
0.503569	V	M
0.125962	V	F
-0.910054	V	M
0.380666	V	M
-2.11383	WT	M
-1.86123	WT	M
-1.70945	WT	F
-1.57753	WT	M
-1.01723	WT	M
-0.953429	WT	M
-0.897392	WT	M
-0.702492	WT	M
-0.646893	WT	M
-0.341249	WT	F
-0.202293	WT	M
-0.00559255	WT	M
0.132908	WT	M
0.243851	WT	F
0.331858	WT	F
0.332508	WT	M
0.404608	WT	M
0.479351	WT	F
0.497951	WT	F
0.660558	WT	F
0.759958	WT	F
0.909497	WT	F
1.1164	WT	F
1.2269	WT	F
1.43866	WT	F
1.55046	WT	F
1.66131	WT	M
1.70081	WT	M
3.0039	WT	F
3.5042	WT	F

## Sheet: Fig. 2A
Weeks	+/+									Gpr75-/-
6	18.2	18.4	19.5	20.5	20.5	20.6	20.6	21.2	23.8	15.7	19.5	19.5	19.6	19.9	20	21.5	21.6	22.5
7	21.6	21.9	22.3	22.3	22.5	22.5	23.8	24.7	26.2	19.7	20.5	21.8	21.8	22.8	22.8	23.7	23.9	24.1
8	22.5	22.7	23.4	23.5	24.8	25.5	26	27.4	27.5	21.3	22	22.3	22.5	23.2	24.6	24.7	24.7	25
9	23.6	24.1	25.2	25.6	27	27.3	27.6	28.6	29.5	21.8	23.2	23.7	23.9	24.2	25.8	26	26.2	26.2
10	26	26.8	27.1	27.6	27.8	29.1	30	30.1	30.2	23.2	23.4	24.3	24.4	25.8	26	27	27.3	27.3
11	26.8	28	28.2	28.8	30	30.8	31.6	32.4	32.5	23.2	24.5	24.6	25.2	25.2	26.2	27.1	27.6	28
12	29	29	30.3	31.4	32	32	32.8	33	33.6	25.1	25.2	25.2	25.8	26.4	27.3	27.4	28.4	29
13	30.5	31	32.9	33.7	34.2	34.2	35	35.6	37.2	26.4	27	27.3	27.6	27.6	28.1	28.2	29.4	30.6
14	32.1	32.5	32.5	33.3	34.5	35.3	35.4	35.9	39	27.4	27.7	28.8	28.9	29.1	29.1	30.3	30.5	30.6

## Sheet: Fig. 2B
Weeks	+/+									Gpr75-/-
6	1.682	1.811	1.862	1.866	1.961	1.979	2.137	2.264	2.329	1.561	1.603	1.605	1.651	1.843	1.891	2.021	2.041	2.329
7	2.472	2.606	2.853	2.854	3.464	3.466	4.082	4.154	4.454	2.304	2.308	2.524	2.601	2.688	2.997	3.212	3.348	3.363
8	2.707	3.117	3.275	3.979	4.309	4.614	5.291	5.333	5.492	2.27	2.391	2.629	2.763	3.04	3.087	3.234	3.422	3.844
9	3.417	3.63	3.686	4.888	5.276	5.838	6.011	6.19	6.835	1.975	2.417	2.551	2.986	3.121	3.282	3.584	3.612	4.029
10	4.161	5.23	5.241	5.368	6.402	6.641	7.518	7.607	7.809	2.189	2.551	2.659	3.125	3.635	3.711	3.847	4.467	4.713
11	5.044	5.723	6.036	6.881	7.33	7.619	7.897	8.491	9.352	2.464	2.869	2.943	3.333	3.777	3.878	4.024	4.146	4.619
12	5.376	7.037	7.229	7.317	8.602	9.286	9.441	9.835	9.848	2.728	2.968	3.589	3.788	4.038	4.422	4.703	4.761	5.142
13	7.133	8.713	8.845	8.95	9.85	10.315	11.041	11.19	12.023	2.993	3.22	3.822	4.186	4.982	5.032	5.218	5.644	6.839
14	8.057	8.96	10.19	10.22	10.483	11.625	12.077	12.807	12.961	3.541	3.589	4.767	4.823	5.643	5.931	6.821	7.218	7.761

## Sheet: Fig. 2C
Weeks	+/+									Gpr75-/-
6	15.185	15.292	15.82	15.987	16.117	16.125	16.676	18.763	19.177	14.649	15.413	15.678	15.884	16.14	17.074	17.761	17.822	18.763
7	15.531	15.854	15.942	16.263	16.32	16.928	17.272	17.684	18.523	15.673	15.98	16.304	16.504	17.369	17.621	18.429	18.83	20.404
8	16.104	16.133	16.672	16.864	18.083	18.344	18.382	18.888	19.069	16.034	16.209	16.376	17.176	17.75	18.143	19.324	19.342	20.876
9	15.872	16.842	16.895	17.077	18.713	18.835	18.963	19.097	19.936	16.622	17.047	17.084	17.27	18.32	18.783	19.606	20.242	21.465
10	16.839	17.113	17.323	17.785	18.46	19.098	19.809	20.098	20.708	17.237	17.256	17.69	18.303	18.691	19.278	20.309	21.142	22.127
11	16.771	18.118	18.837	19.265	19.563	19.87	20.023	20.527	21.025	17.83	17.853	17.985	18.439	18.926	19.385	20.555	21.602	22.813
12	18.213	18.239	18.98	19.363	19.691	19.9895	20.483	20.905	21.792	17.795	17.952	18.678	18.726	19.025	19.57	21.165	22.557	23.499
13	18.458	18.685	18.842	19.204	20.737	20.964	21.1	22.015	22.467	18.455	18.907	18.909	19.519	19.545	19.553	21.566	23.568	23.901
14	18.818	19.144	19.444	19.911	20.765	20.801	21.044	21.89	22.584	18.586	18.762	19.532	19.627	19.713	19.724	21.79	23.388	23.788

## Sheet: Fig. 2F
+/+	Gpr75-/-
1.33	1.2
1.34	1.19
1.37	1.27
1.24	1.17
1.32	1.09

## Sheet: Fig. 2G
+/+	Gpr75-/-
88.9441	23.8066
168.367	36.4393
188.52	65.8012
104.591	64.216
400.604	64.9257

## Sheet: Fig. 2I
Weeks	+/+					Gpr75-/-
6	20	20	20.2	21	22.6	20	20	20.2	20.6	21
7	21.7	22	22	22.5	24.9	21.8	22	22.3	22.8	22.8
8	23	23.8	24.2	24.3	26.2	23	23.2	24	24	28
9	24.9	25.6	26.1	26.2	29.7	24.2	24.4	25	25	25.9

## Sheet: Fig. 2J
Weeks	+/+					Gpr75-/-
6	2.226	2.267	2.298	2.337	2.613	2.193	2.224	2.42	2.429	2.559
7	2.755	3.368	3.391	3.487	3.571	1.99	2.783	2.874	3.034	3.299
8	3.091	4.346	4.574	4.731	4.747	2.091	2.828	3.154	3.285	3.571
9	4.539	4.675	5.179	5.447	6.517	2.142	3.125	3.257	3.413	3.535

[truncated: 59 more sheets: Fig. 2K, Fig. 2L, Fig. 2M, Fig. 2N, Fig. 3A, Fig. 3B, Fig. 3C, Fig. 3D, Fig. 3E, Fig. 3F, Fig. 3G, Fig. 4A, Fig. 4E, Fig. 4H, Fig. 4I, Fig. 4J, Fig. 6A, Fig. 6B, Fig. 6C, Fig. 6D …]
